# Supplementary material for: Extractive Clinical Question-Answering With Multianswer and Multifocus Questions: Data Set Development and Evaluation Study
Source: JMIR AI. 2023 Jun 20;2:e41818. doi: 10.2196/41818 (PMC11041481; doi:10.2196/41818)
Supplement: Multimedia Appendix 1 [file ai_v2i1e41818_app1.xlsx]

## Sheet: set1_off_label_for_review
IndicationByExactMatch	Medication	Reason	IsOffLabelUse	Comment
False	dulcolax	constiaption	N	Oral laxatives are medicines taken by mouth to encourage bowel movements to relieve constipation
False	Celebrex	degenerative joint disease	N	Celecoxib is a nonsteroidal anti-inflammatory drug (NSAID) used to treat mild to moderate pain and help relieve symptoms of arthritis
False	beta blocker	dCHF	N	reduce blood pressure
False	Afrin	bleeding from I&D site	Y	Oxymetazoline is used for the temporary relief of nasal (of the nose) congestion or stuffiness caused by hay fever or other allergies, colds, or sinus trouble. For off-label uses, oxymetazoline has been used during nasal intubation and during ear, nose, and throat surgery to improve visualization of the airway and to minimize post-operative bleeding.
False	lasix	weight increases > 3 pounds	N	Furosemide is given to help treat fluid retention (edema) and swelling that is caused by congestive heart failure, liver disease, kidney disease, or other medical conditions. also used alone or together with other medicines to treat high blood pressure (hypertension)
False	pRBCs	BRBPR	N	bright red blood per rectum.
False	dilaudid	pain control	N	Hydromorphone oral liquid and tablets are used to relieve pain
True	Magnesium hydroxide	dyspepsia	N	Magnesium is a naturally occurring mineral. Magnesium hydroxide reduces stomach acid, and increases water in the intestines which may induce bowel movements.
False	Ceftriaxone	Fever	N	Ceftriaxone is used to treat bacterial infections in many different parts of the body. This medicine is also given before certain types of surgery to prevent infections.
False	Vancomycin	multiple abcesses	N	Vancomycin injection is used to treat infections in many different parts of the body
False	enbrel	RA	N	Rheumatoid arthritis. Etanercept injection is used to reduce signs and symptoms of active arthritis, rheumatoid arthritis, or psoriatic arthritis, such as joint swelling, pain, tiredness, and duration of morning stiffness.
False	digoxin	A. flutter (atrial ectopy hybrid)	N	It is used to improve the strength and efficiency of the heart, or to control the rate and rhythm of the heartbeat.
False	glycopyrrolate	endotracheal secretions	N	Inhaled glycopyrrolate is used to treat air flow blockage and prevent worsening of chronic obstructive pulmonary disease (COPD), including chronic bronchitis and emphysema.
False	amiodarone	SVT, with rate up to the 160s	N	Supraventricular tachycardia. Amiodarone injection is used to treat life-threatening heart rhythm problems called ventricular arrhythmias. Amiodarone is widely prescribed, largely due to its efficacy in the management of both supraventricular and ventricular arrhythmias.
False	narcotics	pain of the left lower extremity and back	N	narcotic analgesics
False	Phenergan	nausea	N	Promethazine is also used to prevent and control motion sickness, nausea, vomiting, and dizziness.
False	XRT	lung CA	N	Radiation Therapy
False	Vancomycin	Bacterial Meningitis	N	Vancomycin injection is used to treat infections in many different parts of the body.
False	vancomycin	coag-negative S. aureus	N	Vancomycin is a glycopeptide antibiotic used to treat severe but susceptible bacterial infections such as MRSA (methicillin-resistant Staphylococcus aureus) infections.
False	miconazole	sattelite lesions	N	miconazole is used to treat some types of fungus infections. The term “satellite lesions” is used in many conditions in dermatology, generally to describe smaller lesions near the edges of a principal lesion.
False	Ativan.	delirious	Y	Off-label (non-FDA-approved) uses for lorazepam include rapid tranquilization of the agitated patient, alcohol withdrawal delirium, alcohol withdrawal syndrome, insomnia, panic disorder, delirium, chemotherapy-associated anticipatory nausea, and vomiting (adjunct or breakthrough), as well as psychogenic catatonia.
False	azithromycin	pseudomonas infection of stage	N
False	Toprol XL	heart	N	Metoprolol succinate (Toprol XL) is a beta blocker
False	Interferon	Hepatocellular Carcinoma	N	Interferons are substances produced by cells in the body to help fight infections and tumors.
False	diltiazem	HTN	N	Hypertension. Diltiazem affects the movement of calcium into the cells of the heart and blood vessels. As a result, the heart beats slower and the blood vessels relax, thus, increasing the supply of blood and oxygen to the heart while reducing its workload.
False	lorazepam	nausea	Y	Off-label (non-FDA-approved) uses for lorazepam include rapid tranquilization of the agitated patient, alcohol withdrawal delirium, alcohol withdrawal syndrome, insomnia, panic disorder, delirium, chemotherapy-associated anticipatory nausea, and vomiting (adjunct or breakthrough), as well as psychogenic catatonia.
False	keflex	superficial phlebitis	N	Phlebitis means inflammation of a vein. Thrombophlebitis is due to one or more blood clots in a vein that cause inflammation. Keflex is a cephalosporin antibiotic. It works by fighting bacteria in your body.
False	ceftriaxone	PNA	N	Pulmonary nodular amyloidosis?/Pneumonia
False	vanco	PNA	N
False	Fluids	hypovolemia	N
False	Flecainide	Afib	N	Flecainide is used to prevent or treat irregular heartbeats (arrhythmias) such as paroxysmal supraventricular tachycardia (PSVT) and paroxysmal atrial fibrillation/flutter (PAF).
False	beta blocker	HTN	N
False	isorbide	Hypertension	N	isosorbide. Sublingual isosorbide safely and effectively lowers systolic and diastolic BP in patients with severe, uncontrolled arterial hypertension.
False	atenolol	blood pressure	N	Atenolol is used alone or together with other medicines (such as hydrochlorothiazide) to treat high blood pressure (hypertension).
False	rosuvastatin	Hyperlipidemia	N	Rosuvastatin and ezetimibe combination is used together with a proper diet to lower bad cholesterol (LDL) in the blood. It is also used alone or together with other medicines to treat homozygous familial hypercholesterolemia (HoFH).
False	coumadin	atrial fibrillation	N	Patients with atrial fibrillation are at increased risk for stroke, and many benefits from anticoagulation with warfarin
False	haldol	continued outbursts	N	Haloperidol treats schizophrenia and manages tics and vocal outbursts if you're diagnosed with Tourette's syndrome.
True	docusate	CONSTIPATION	N	Docusate is a stool softener that makes bowel movements softer and easier to pass. Docusate is used to relieve occasional constipation (irregularity).
False	sulfadiazine	RA	N	rheumatoid arthritis (RA). Sulfadiazine is used to treat or prevent infections in many different parts of the body.
False	metoprolol	tachycardia	Y	Off-label uses include supraventricular tachycardia and thyroid storm. Both oral and intravenous preparations are available.
False	Vancomycin	Fever	Y	Vancomycin injection is used to treat infections in many different parts of the body.
False	amiodarone	SBP decrease	N	Amiodarone is a class III antiarrhythmic indicated for the treatment of recurrent hemodynamically unstable ventricular tachycardia and recurrent ventricular fibrillation. can also decrease blood pressure, slow heart rate
False	acetaminophen	fever	N	Acetaminophen is used to treat mild to moderate pain, moderate to severe pain in conjunction with opiates, or to reduce fever. Common conditions treated include headache, muscle aches, arthritis, backache, toothaches, sore throat, colds, flu, and fevers.
False	antibiotics	the UTI	N	urinary tract infection
False	nitro	Angina	N	Nitroglycerin is used to prevent angina (chest pain) caused by coronary artery disease.
False	cefepime	UTI	N	Cefepime is a fourth-generation cephalosporin antibiotic used in the treatment of infections caused by susceptible bacteria, such as pneumonia, urinary tract infections, and skin infections.
False	vancomycin	septic joints	N
False	acyclovir	HSV ENCEPHALITIS	N	HSV encephalitis is a serious and life-threatening condition with a high mortality and significant long-term disability in survivors. The introduction of aciclovir treatment has reduced the mortality from about 70% to less than 20%.
False	Dilaudid	Pain	N	Hydromorphone injection is used to treat moderate to severe pain.
False	Mirtazapine	appetite stimulation	Y	Mirtazapine is a tetracyclic antidepressant used in the treatment of major depression and is used off-label as a drug for insomnia and to increase appetite.
False	vancomycin	neutropenic fevers	N
False	nebs	respiratory distress	N	nebulizers
False	EpiPen	anaphylaxis	N
False	lactulose	Cirrhosis	N	Lactulose is sometimes used to treat or prevent certain conditions of the brain that are caused by liver failure. These conditions can lead to confusion, problems with memory or thinking, behavior changes, tremors, feeling irritable, sleep problems, loss of coordination, and loss of consciousness.
False	ciprofloxacin	neutropenic fevers	N
False	pantoprazol e	coffee ground emesis	N	Pantoprazole is a proton pump inhibitor used to treat erosive esophagitis, gastric acid hypersecretion, and to promote healing of tissue damage caused by gastric acid.
False	lisinopril	HTN	N	Lisinopril is an ACE inhibitor used to treat hypertension, heart failure, and acute myocardial infarction.
False	clarithromycin	UGIB	N	Upper gastrointestinal bleeding. Clarithromycin is also used together with other medicines to treat stomach ulcers caused by Helicobacter pylori.
False	senna	consitpation	N	Senna is likely effective in alternative medicine as an aid in treating occasional constipation in adults and children at least 2 years old.
False	amiodarone	episode of SVT	N
False	deferasirox (Exjade)	iron chelation	N	Deferasirox is an iron chelator used to treat chronic iron overload caused by blood transfusions. Also used in patients with non-transfusion-dependent thalassemia syndromes, and in patients with elevated liver iron concentration and serum ferritin.
False	fluids	blood pressure	N
False	lactulose	encephalopathy	N	Lactulose is a disaccharide derivative of lactose used to treat constipation and portal systemic encephalopathy.
False	Metoprolol Succinate	chronic diastolic CHF	N	Metoprolol is also used to lower your risk of death or needing to be hospitalized for heart failure
False	steroids	exacurbation of your COPD	N
False	carboplatin	stage IIIA carcinosarcoma of the uterus	N	Carboplatin is a medicine that is used to treat cancer of the ovaries. It is used for the initial treatment of advanced ovarian carcinomas and also as a palliative treatment, when ovarian cancer has returned following prior chemotherapy.
False	cefepime	Ventilator-associated PNA	N
False	Levofloxacin	CAP	N	Community-acquired pneumonia. Levofloxacin is a fluoroquinolone antibiotic used to treat infections caused by susceptible bacteria of the upper respiratory tract, skin and skin structures, urinary tract, and prostate, as well as for post-exposure treatment of inhaled anthrax and the plague.
False	deferasirox.	chelation therapy	N
False	levophed	hypotensive	N	Levophed is similar to adrenaline. It is used to treat life-threatening low blood pressure (hypotension)
False	levofloxicin	infiltrate on CXR	N	Levofloxacin. Levofloxacin is used to treat bacterial infections in many different parts of the body.
False	Dilantin	generalized seizures	N	Phenytoin is an anticonvulsant drug used in the prophylaxis and control of various types of seizures.
False	epi	bleeding pyloric ulcer	N	Epinephrine is a hormone and neurotransmitter used to treat allergic reactions, to restore cardiac rhythm, and to control mucosal congestion, glaucoma, and asthma.
False	Morphine	recurrent chest pain	N
False	azithromycin	nosocomial or aspiration PNA	N	Azithromycin is a macrolide antibiotic used to treat a variety of bacterial infections
False	coumadin	mechanical mitral valve	N
False	azithro	resistent bacterial PNA	N	Azithromycin
False	pyridostigmine	myasthenia	N	Pyridostigmine is a cholinesterase inhibitor used for symptomatic treatment of myasthenia gravis and congenital myasthenic syndromes and to reverse neuromuscular blockade by nondepolarizing muscle relaxants.
False	Toprol	blood pressure	N	Toprol-XL is used to treat angina (chest pain) and hypertension (high blood pressure).
False	solumedrol	Angiogedema	N	Methylprednisolone injection provides relief for inflamed areas of the body. It is used to treat a number of different conditions, such as inflammation (swelling), severe allergies, adrenal problems, arthritis, asthma, blood or bone marrow problems, eye or vision problems, lupus, skin conditions, kidney problems, ulcerative colitis, and flare-ups of multiple sclerosis.
False	CONTRAST	CT ABDOMEN	N	CT of the abdomen and pelvis is a special type of imaging performed with intravenous contrast material after the ingestion of oral barium
False	Bicarb	hyperkalemia	N	Potassium bicarbonate is an ingredient used as an antacid or to treat hypokalemia.
False	antibiotics	ventilator associated pneumonia	N
False	coumadin	subsegmental PE	N	Warfarin is a vitamin K antagonist used to treat venous thromboembolism, pulmonary embolism, thromboembolism with atrial fibrillation, thromboembolism with cardiac valve replacement, and thromboembolic events post myocardial infarction
False	vancomycin	infection	N
False	imodium	diarrhea	N	Imodium A-D is used to treat diarrhea.
False	IVF	her hypotension	N	IVF: intravenous fluids
False	Dilt	Atrial Fibrillation with RVR	N	Diltiazem is used alone or together with other medicines to treat angina (severe chest pain) or hypertension (high blood pressure).
False	metronidazole	B. fragilis	N
False	amiodarone	atrial fibrillation	N
False	propofol	seizures	Y	Propofol slows the activity of your brain and nervous system. Status Epilepticus, refractory (children and adults)
False	Imdur	HTN	N	Imdur is a nitrate that dilates (widens) blood vessels, making it easier for blood to flow through them and easier for the heart to pump.
False	Albuterol	wheeze	N	Albuterol is a bronchodilator that relaxes muscles in the airways and increases air flow to the lungs.
False	atorvastatin	cholesterol	N	Atorvastatin is used together with diet to lower blood levels of "bad" cholesterol (low-density lipoprotein, or LDL), to increase levels of "good" cholesterol (high-density lipoprotein, or HDL), and to lower triglycerides (a type of fat in the blood).
False	Zocor	CAD	N	Simvastatin is an HMG-CoA reductase inhibitor used to lower lipid levels and reduce the risk of cardiovascular events including myocardial infarction and stroke.
False	lubrigel	maintain hydration to eye surface	N	Common causes for dry eyes include wind, sun, heating/air conditioning, computer use/reading, and certain medications.
False	prednisone	wheezing	N	Prednisone is a corticosteroid medicine used to decrease inflammation and keep your immune system in check, if it is overactive. Prednisone is used to treat allergic disorders, skin conditions, ulcerative colitis, Crohn’s disease, arthritis, lupus, psoriasis, asthma, chronic obstructive pulmonary disease (COPD) and many more conditions.
False	cefepime	LLL pneumonia	N
False	ISS	type II DM	N	type 2 diabetes mellitus. subcutaneous insulin sliding scale (ISS)
False	ondansetron HCl	nausea	N	Ondansetron is used to prevent nausea and vomiting that may be caused by surgery, cancer chemotherapy, or radiation treatment.

## Sheet: set2_off_label_for_review
IndicationByExactMatch	Medication	Reason	IsOffLabelUse	Comment
False	solumedrol	wheeze	N	SoluMEDROL, Methylprednisolone injection provides relief for inflamed areas of the body. It is used to treat a number of different conditions, such as inflammation (swelling), severe allergies, adrenal problems, arthritis, asthma, blood or bone marrow problems, eye or vision problems, lupus, skin conditions, kidney problems, ulcerative colitis, and flare-ups of multiple sclerosis.
False	amlodipine	htn	N	Hypertension. Amlodipine is a calcium channel blocker used to treat hypertension and angina.
False	Doxycycline	community acquired pneumonia	N	Doxycycline is a tetracycline antibiotic used to treat a wide variety of bacterial infections.
False	Quetiapine	Agitation	N	Quetiapine is a psychotropic agent used for the management of bipolar disorder, schizophrenia, and major depressive disorder.
False	Cetuximab	NSCLC	N	Non-small cell lung cancer. Cetuximab is an endothelial growth factor receptor binding fragment used to treat colorectal cancer as well as squamous cell carcinoma of the head and neck.
False	gabapentin	Schizoaffective disorder	Y	Gabapentin is used with other medications to prevent and control seizures. It is also used to relieve nerve pain following shingles (a painful rash due to herpes zoster infection) in adults. Gabapentin is known as an anticonvulsant or antiepileptic drug. Gabapentin has gained widespread use since its entry to the market and a significant portion of this use has been reported as off label, includi…
True	Albuterol	shortness of breath	N	Salbutamol is a beta-2 adrenergic receptor agonist used to treat asthma, bronchitis, COPD, as well as prevent exercise induced bronchospasms
False	propofol	seizure	Y	Status Epilepticus, refractory (children and adults)
False	librium	sleep	N	Librium is a benzodiazepine that is used to treat anxiety disorders.
False	metoprolol	demand ischemia	N	Metoprolol is FDA-approved to treat angina, heart failure, myocardial infarction, atrial fibrillation/flutter, and hypertension. Off-label uses include supraventricular tachycardia and thyroid storm. Both oral and intravenous preparations are available.
False	ceftriaxone	Pneumonia	N	Ceftriaxone is a broad-spectrum cephalosporin antibiotic used for the treatment of bacterial infections in various locations, such as in the respiratory tract, skin, soft tissue, and urinary tract.
False	haldol	agitated	N	Haloperidol is an antipsychotic agent used to treat schizophrenia and other psychoses, as well as symptoms of agitation, irritability, and delirium.
False	antibiotics	patchy infiltates concerning for biliary sepsis	N
False	Fondaparinux	low ejection fraction	N
False	glucagon	unresponsive, lethargic	N	Glucagon is a form of recombinant glucagon used to treat hypoglycemia in diabetes mellitus and as a part of gastrointestinal imaging procedures. Hypoglycemia will lead to unconsciousness, seizures, and possibly death.
True	prednisone	Rheumatoid Arthritis	N
False	insulin	DM2	N
False	vancomycin	aspiration pneumonia	N
False	cytoxan	lupus cardiomyopathy	Y	It is used "off-label" to treat a number of autoimmune conditions such as granulomatosis, myasthenia gravis, lupus, rheumatoid arthritis and MS.
False	desmopressin	hct dropped to 22	N	Desmopressin is used to reduce renal excretion of water in central diabetes insipidus and nocturia.
False	Bicard	maintain BP	N	Bicard – tablets that are recommended for the treatment of patients with arterial hypertension, angina pectoris and chronic heart failure
False	plavix	rethrombosis	N	Clopidogrel is an antiplatelet agent used to prevent blood clots in peripheral vascular disease, coronary artery disease, and cerebrovascular disease.
False	imdur	pain	N	Isosorbide mononitrate is used to prevent angina (chest pain) caused by coronary artery disease (heart disease).
False	Gancyclovir	ppx	N	Ganciclovir is an antiviral. It is used to treat infections caused by viruses.
False	Nitro	the pain	N	Nitroglycerin is used to prevent angina (chest pain) caused by coronary artery disease.
False	Lovenox	INR<2	N	Enoxaparin is a low molecular weight heparin used for the prophylaxis of deep vein thrombosis and ischemic complications of unstable angina and non-Q-wave myocardial infarction.
False	Ipratropium Bromide	wheezing	N	Ipratropium is an anticholinergic drug used in the control of symptoms related to bronchospasm in chronic obstructive pulmonary disease (COPD).
False	IVF	resuscitation	N	IVF: intravenous fluids
False	Acetaminophen-Caff- Butalbital	headache	N
False	Amphotericin	albicans osteomyelitis	N	Amphotericin B is an antifungal used to treat fungal infections in neutropenic patients, cryptococcal meningitis in HIV infection, fungal infections, and leishmaniasis.
False	steroids	TTP	N	Thrombotic Thrombocytopenia Purpura (TTP)
False	meropenem	recurrent fevers	N	Meropenem is a carbapenem antibiotic used to treat a wide variety of infections in the body.
False	ASA	HA	N	ASA: acetylsalicylic acid. HA: hemagglutinin.
False	FFP	GIB	N	GIB: Gastrointestinal (GI) bleeding. FFP: Fresh frozen plasma
False	Lisinopril	HTN	N	Lisinopril is an ACE inhibitor used to treat hypertension, heart failure, and acute myocardial infarction.
False	Namenda	Dementia	N	Memantine is an NMDA receptor antagonist used to treat moderate to severe dementia in Alzheimer's.
False	miconazole nitrate	irritation	N	Miconazole is an azole antifungal with broad-spectrum activity used to treat fungal infections affecting the vagina, mouth and skin, including candidiasis.
False	gentamicin	aspiration pna	N	Pneumonia refers to an acute infection of the lung
False	Neo	BP support	N
False	lovenox	PEs	N	Lovenox is used to treat or prevent a type of blood clot called deep vein thrombosis (DVT), which can lead to blood clots in the lungs (pulmonary embolism)
False	iron	decreased hematocrit	N
False	Furosemide/metolazone	euvolemic	N
False	clinda	febrile	N	Clindamycin is used to treat a wide variety of bacterial infections.
False	Zosyn	pneumonia	N	Piperacillin and tazobactam combination injection is used to treat bacterial infections in many different parts of the body
False	D50	hyperkalemia	N	Hyperkalemia is a life-threatening condition that requires prompt management in the ED. One of the most common treatment options is the administration of insulin and glucose to help shift potassium into the cell temporarily. Usually this is ordered as 10 units of regular insulin IV and 1 ampule of D50.
False	esmolol	HRs recovering	N	Esmolol is a cardioselective beta-adrenergic blocker used for the short-term control of ventricular rate and heart rate in various types of tachycardia, including perioperative tachycardia and hypertension.
False	coumadin	blood clots	N
False	ciprofloxacin	gram-negative UTI	N	Ciprofloxacin is a second generation fluoroquinolone used to treat various susceptible bacterial infections.
False	diphenhydramine HCl	throat swelling	N	Diphenhydramine is a H1 receptor antihistamine used in the treatment of seasonal allergies, and various allergic reactions including sneezing, runny nose, itchy/watery eyes, itching of nose or throat, pruritus, urticaria, insect bites/stings, and allergic rashes.
False	vancomycin	fever	N
False	Navelbine	NSCLC	N	Vinorelbine is a vinca alkaloid used in the treatment of metastatic non-small cell lung carcinoma (NSLC) and in conjunction with other drugs in locally advanced NSCLC
False	acyclovir	prophylaxis	N
False	insulin	Type 2 DM	N
False	prednisone	diffuse alveolar hemorrhage	N
False	meropenem	night sweats	N	Meropenem is a carbapenem antibiotic used to treat a wide variety of infections in the body. Carbapenems (ertapenem, imipenem, meropenem) are used to treat multidrug-resistant (MDR-) and extensively drug-resistant tuberculosis (XDR-TB),
False	Ativan	agitation	Y	Off-label (non-FDA-approved) uses for lorazepam include rapid tranquilization of the agitated patient, alcohol withdrawal delirium, alcohol withdrawal syndrome, insomnia, panic disorder, delirium, chemotherapy-associated anticipatory nausea, and vomiting (adjunct or breakthrough), as well as psychogenic catatonia.
False	Benadryl	allergic reaction	N	Diphenhydramine is a H1 receptor antihistamine used in the treatment of seasonal allergies, and various allergic reactions including sneezing, runny nose, itchy/watery eyes, itching of nose or throat, pruritus, urticaria, insect bites/stings, and allergic rashes
False	butalbital	migraines	N	Butalbital is a barbiturate drug used for symptomatic treatment of tension-type headache in various combinations with acetaminophen, aspirin, caffeine, and codeine.
False	cogentin	dystonia	N	Benztropine is used with other medicines to treat Parkinson's disease. By improving muscle control and reducing stiffness, this medicine allows more normal movements of the body as the disease symptoms are reduced. It is also used to control severe reactions to certain medicines that are used to treat nervous, mental, and emotional conditions (e.g., phenothiazine medicine such as prochlorperazine…
False	Solumedrol	allergic reaction	N	Methylprednisolone injection provides relief for inflamed areas of the body.
False	blood transfusions	bleeding	N
False	Interferon	Hepatocellular Carcinoma	N	Interferon-alfa is widely used for the treatment of chronic hepatitis C, and has been thought to have a preventive effect on the development of hepatocellular carcinoma.
False	NS	FEN	N	NS: Normal saline. FEN: fluid, electrolytes, and nutrition.
False	ambisome	broad coverage	N	AmBisome is an antifungal medication that fights infections caused by fungus.
False	Haldol	Toxic Metabolic Encephalopathy	N	Haloperidol is an antipsychotic agent used to treat schizophrenia and other psychoses, as well as symptoms of agitation, irritability, and delirium.
False	atenolol	PAF	Y	PAF: Paroxysmal atrial fibrillation. Off label uses of atenolol (atenonol) include treatment of irregular heartbeats, tremors, heart failure and migraine headache prevention.
False	ASA	reduce her risk of stroke	Y	Used off-label for several other conditions such as preeclampsia, the emergency treatment of stroke or a heart attack, and to prevent blood clots in people with atrial fibrillation
False	aspirin	SAH	N	SAH: subarachnoid hemorrhage. Used off-label for several other conditions such as preeclampsia, the emergency treatment of stroke or a heart attack, and to prevent blood clots in people with atrial fibrillation (who are unable to take anticoagulants).
False	vancomycin	VAP	N	VAP: Ventilator-associated Pneumonia
False	Albuterol Sulfate	wheezing	N	Salbutamol is a beta-2 adrenergic receptor agonist used to treat asthma, bronchitis, COPD, as well as prevent exercise induced bronchospasms.
False	pressors	Oliguric	N
False	pressor	hemodynamic support	N
False	cefazolin	perioperative	N	Cefazolin is a broad-spectrum cephalosporin antibiotic mainly used for the treatment of skin bacterial infections and other moderate to severe bacterial infections in the lung, bone, joint, stomach, blood, heart valve, and urinary tract.
False	coumadin	mechanical mitral valve	N
False	IVIG	lupus cardiomyopathy	N	IVIG: Intravenous immune globulin
False	Milk of Magnesia	constipated	N	Milk of Magnesia is used as a laxative to relieve occasional constipation.
False	IVFs	SBP dropped to the 80s and high 70s	N	IVF: intravenous fluids
False	neurontin	sleep	Y	a number of off-label uses for gabapentin had been reported, including bipolar disorder (BPD), diabetic neuropathy, complex regional pain syndrome, attention deficit disorder, restless legs syndrome (RLS), trigeminal neuralgia, periodic limb movement disorders (PLMDs) of sleep, premenstrual syndrome, migraine headache, and drug and alcohol withdrawal seizures
False	Levophed	hypotensive	N	Norepinephrine is a sympathomimetic used in the control of blood pressure during various hypotensive states and as an adjunct treatment during cardiac arrest.
False	Pepcid	allergic reaction	N	Famotidine belongs to the group of medicines known as histamine H2-receptor antagonists or H2-blockers.
False	nitroglycerin	sharp chest pains	Y	Off-label, non-FDA-approved uses include treatment for hypertensive urgency/emergency, coronary artery spasm, angina secondary to cocaine use, congestive heart failure (CHF), and chronic anal fissures.
False	flagyl	cdiff	N	Metronidazole is used to treat bacterial infections in different areas of the body. The extended-release tablets are used to treat women with vaginal infections (bacterial vaginosis).
False	levofloxacin	aspiration pneumonia	N
False	Acetaminophe n	pain	N	Acetaminophen injection is used together with other medicines (eg, narcotic pain relievers) to relieve moderate to severe pain
False	diphenhydramine	mouth pain	Y	Additional off-label use is for the treatment of oral mucositis.
False	rituximab	relapsing refractory ALL	N	Rituximab is a monoclonal anti-CD20 antibody used to treat non-Hodgkin's lymphoma, chronic lymphocytic leukemia, Wegener's granulomatosis, pemphigus vulgaris, and rheumatoid arthritis.
False	levofloxacin	Colitis	N
False	metoprolol	rate control	Y	Off-label uses include supraventricular tachycardia and thyroid storm.
False	anti-[**Known lastname 862**] medications	seizures	U	Unsure. Medication is unclear even by looking into the conetxt.
False	pRBCs	Upper GI bleed	N
False	vancomycin	gram(+) cocci in pairs/clusters	N
False	Narcan	Apnea	N	Naloxone should be used as soon as possible to treat a known or suspected opioid overdose emergency, if there are signs of slowed breathing, severe sleepiness or the person is not able to respond (loss of consciousness).
False	aspirin	coronary artery disease	N
False	Dobutamine	low CO	N	CO: Cardiac Output. Dobutamine stimulates heart muscle and improves blood flow by helping the heart pump better.
False	coumadin	lung clots	N
False	Benadryl	anaphylaxis	N	Benadryl is used to ease allergy signs.
False	pRBC	hct dropped to 22	N
False	Insulin	hyperkalemia	N	Hyperkalemia is a life-threatening condition that requires prompt management in the ED. One of the most common treatment options is the administration of insulin and glucose to help shift potassium into the cell temporarily.
False	I	IDDM	U	Unsure. Medication is unclear even by looking into the conetxt.
True	hydromorphone	pain	N	Hydromorphone is an opioid medication used to treat moderate to severe pain.

## Sheet: set3_off_label_for_review
IndicationByExactMatch	Medication	Reason	IsOffLabelUse	Comment
False	Tamiflu	flu	N	Oseltamivir is a neuraminidase inhibitor used in the prophylaxis and treatment of influenza
False	mercaptopurine	ALL	N	ALL: Acute lymphocytic leukemia. Mercaptopurine is an antineoplastic agent used to treat acute lymphocytic leukemia.
False	lasix	RLE edema	N	Lasix is used to treat fluid retention (edema) in people with congestive heart failure, liver disease, or a kidney disorder such as nephrotic syndrome.
False	Ativan	abdominal pain	N	Lorazepam is a short-acting benzodiazepine commonly used to treat panic disorders, severe anxiety, and seizures. Off-label use of Lorazepam is to control withdrawal symptoms of alcohol dependency and other substance use disorders.
False	D10	hypoglycemia	N	D10 may be as effective as D50 at resolving symptoms and correcting hypoglycemia
False	lovenox	PEs	N
False	Polyethylene glycol	move your bowels	N	Polyethylene glycol is a laxative used to treat constipation and used for bowel preparation before colonoscopies and other procedures.
False	PPI	Barrett's Esophagus	N	Proton pump inhibitors block the actions of an enzyme in the stomach and reduce the amount of acid made in the stomach
False	Heparin	PPx	N	PPx: Prophylaxis?
False	ACE-I	HYPERTENSION	N
False	cefepime	HCAP	N	Cefepime is a fourth-generation cephalosporin antibiotic used in the treatment of infections caused by susceptible bacteria, such as pneumonia, urinary tract infections, and skin infections.
False	maalox-diphenhydramine-lidocaine	mouth/throat pain	N
False	vancomycin	MSSA	N	MSSA: Meticillin-Sensitive Staphylococcus
True	Oxycodone	pain	N	Oxycodone is an opioid used in the management of moderate to severe pain
False	Menthol- Cetylpyridinium	sore throat	N	Menthol lozenge is an over-the-counter pain medication that's used to relieve sore throat and cough
False	INH	TB	N	Tuberculosis (TB).Isoniazid (INH) is used for treatment of tuberculosis (as part of combination therapy) or for latent tuberculosis infection (as monotherapy or part of combination therapy)
True	Guaifenesin	cough	N	Guaifenesin is an ingredient in cough and cold medicines that is used to help clear mucus or phlegm from your chest when you have had a cold or flu.
False	ipratriopium	Asthma	N	Ipratropium is used to help control the symptoms of lung diseases, such as asthma, chronic bronchitis, and emphysema.
False	vanc	extrahepatic obstruction likely secondary to metastatic cancer to the pancreatic head	N	Vancomycin ?
False	diltiazem	HTN	N	Diltiazem is a calcium channel blocker used to treat hypertension and to manage chronic stable angina.
False	Augmentin	LLL PNA	N	Augmentin is prescription antibiotic used to treat many different infections caused by bacteria, such as , pneumonia, ear infections, bronchitis, urinary tract infections, and infections of the skin.
False	ciprofloxacin	UTI	N	UTI: A condition in which bacteria invade and grow in the urinary tract (the kidneys, ureters, bladder, and urethra). Ciprofloxacin is a second generation fluoroquinolone used to treat various susceptible bacterial infections.
False	acetaminophen	Migraine Headaches	N	Acetaminophen is a pain reliever and a fever reducer. Common conditions treated include headache, muscle aches, arthritis,
False	insulin	Type 2 DM	N
False	mesalamine DR	Crohn's disease	N	Mesalamine is used to treat an inflammatory bowel disease, including ulcerative colitis. Crohn's disease is a type of inflammatory bowel disease (IBD).
False	Metoprolol Tartrate	SBP>180	N	Metoprolol is a beta-blocker used in the treatment of hypertension and angina, and used to reduce mortality due to myocardial infarction.
False	Prilosec	protect your stomach	N	Prilosec is used to treat symptoms of gastroesophageal reflux disease (GERD) and other conditions caused by excess stomach acid.
False	vitamin D	Osteoporosis	N
False	heparin	ateral ST depressions	N
False	Sotalol	long ventriculoperitoneal tachycardiac narrow complex at 139	N	Sotalol is a methane sulfonanilide beta adrenergic antagonist used to treat life-threatening ventricular arrhythmias and to maintain sinus rhythm in atrial fibrillation or flutter.
False	atenolol	HTN	N	Atenolol is a synthetic beta-1 selective blocker used in the management of hypertension and chronic angina, and to reduce mortality in known or suspected myocardial infarction in hemodynamically stable patients.
False	ACEI (e.g. lisinopril)	severe CHF	N	Lisinopril is an ACE inhibitor used to treat hypertension, heart failure, and acute myocardial infarction.
False	Ketorolac	abdominal pain	N	Ketorolac is an NSAID used to treat moderate to severe pain, rheumatoid arthritis, osteoarthritis, ankylosing spondylitis, menstrual disorders, and headaches.
False	Ipratropium Bromide	wheeze	N	Ipratropium is an anticholinergic drug used in the control of symptoms related to bronchospasm in chronic obstructive pulmonary disease (COPD).
False	vasopressors	hypotensive	N
False	Bactrim	possible PCP infection	N	PCP is an infection in one or both of the lungs caused by a fungus. Bactrim contains a combination of sulfamethoxazole and trimethoprim. Sulfamethoxazole and trimethoprim are are both antibiotics that treat different types of infection caused by bacteria.
False	amoxicillin	enterococcus	N
False	clonopin	agitation	N	Klonopin (Clonopin) is used alone or along with other medications to treat convulsive disorders such as epilepsy. Klonopin (Clonopin) is also prescribed for panic disorder (unexpected attacks of overwhelming panic accompanied by fear of recurrence).
False	amiodarone	Rapid Afib	N
False	Advair	Asthma	N	Advair contains a combination of fluticasone and salmeterol. Fluticasone is a steroid that prevents the release of substances in the body that cause inflammation. Salmeterol is a bronchodilator. It works by relaxing muscles in the airways to improve breathing.
False	hydrocodone- acetaminophen	pain	N	Hydrocodone is an opioid agonist used as an analgesic and antitussive agent.
False	ceft	PNA	N	Ceftazidime is an injected broad-spectrum third-generation cephalosporin beta-lactam antibiotic used to treat or prevent a variety of bacterial infections, including pneumonia, gynecological infections, bone and joint infections, and septicemia, among others.
False	Temodar	Astrocytoma, grade III	N	Temozolomide is an alkylating agent used to treat glioblastoma multiforme and refractory anaplastic astrocytoma.
False	vancomycin	RLL pneumonia	N
False	antibiotic	UTI	N
False	Formoterol Fumarate	shortness of breath	N	Formoterol is an inhaled long-acting beta2-adrenergic receptor agonist used as a bronchodilator in the management of asthma and COPD.
False	adderall	Depression	Y	Some medical providers prescribe Adderall for unapproved, off-label uses, including anxiety, depression, bipolar depression and weight loss.
False	Pantoprazole	antral erosions	N	Pantoprazole is a proton pump inhibitor used to treat erosive esophagitis, gastric acid hypersecretion, and to promote healing of tissue damage caused by gastric acid.
False	Labetolol	adequate blood pressure control	N	Labetalol is an alpha and beta adrenergic antagonist used to treat hypertension, angina, and sympathetic overactivity syndrome.
False	s eizure medications	seizures	N
False	oxygen	Chronic obstructive pulmonary disease	N
False	clonazepam	nausea	N	Clonazepam is a long-acting benzodiazepine with intermediate onset commonly used to treat panic disorders, severe anxiety, and seizures. It also has many off-label indications for its use, like restless leg syndrome, acute mania, insomnia, and tardive dyskinesia.
False	Maalox/Diphenhydramine/Lidocaine	mouth pain	N
False	ACE	HTN	N
False	Metoprolol	her HR in reasonable control	Y	Metoprolol is FDA-approved to treat angina, heart failure, myocardial infarction, atrial fibrillation/flutter, and hypertension. Off-label uses include supraventricular tachycardia and thyroid storm.
False	prograf	indeterminate to mild acute cellular rejection	N	Tacrolimus is a calcineurin inhibitor used to prevent organ transplant rejection and to treat moderate to severe atopic dermatitis.
False	coumadin	LV thrombus	N
False	isoniazid	TB treatment	N
False	atropine	pressures	N
False	flagyl	diarrhea	N	Flagyl is an antibiotic that is used to treat bacterial infections of the vagina, stomach, liver, skin, joints, brain and spinal cord, lungs, heart, or bloodstream.
False	CTX	CAP	N	Community-acquired pneumonia (CAP), CTX: Ceftriaxone
False	lasix	vascular congestion	N	Furosemide is a loop diuretic used to treat hypertension and edema in congestive heart failure, liver cirrhosis, renal disease, and hypertension.
False	insulin	DM	N
False	transfusions	decreased hematocrit	N
False	lovenox	DVT	N	Deep vein thrombosis (DVT) is a medical condition that occurs when a blood clot forms in a deep vein. Enoxaparin is a low molecular weight heparin used for the prophylaxis of deep vein thrombosis and ischemic complications of unstable angina and non-Q-wave myocardial infarction.
False	PROCHLORPERAZINE MALEATE	nausea	N	Prochlorperazine is a phenothiazine derivative used in the treatment of schizophrenia and anxiety and to relieve severe nausea and vomiting.
False	blood thinner	a potential blood clot in your lungs	N
False	SoluMedrol	increased respiratory effort	N	Methylprednisolone injection provides relief for inflamed areas of the body. It is used to treat a number of different conditions, such as inflammation (swelling), severe allergies, adrenal problems, arthritis, asthma, blood or bone marrow problems, eye or vision problems, lupus, skin conditions, kidney problems, ulcerative colitis, and flare-ups of multiple sclerosis. Methylprednisolone is a cor…
False	Vancomycin	MSSA infection	N
False	L-asparaginase	ALL	N	It is used to treat a type of leukemia.
False	azacitidine	Anemia	N	Azacitidine is a pyrimidine nucleoside analogue used to treat certain subtypes of myelodysplastic syndrome.
False	Roxicet	pain	N	Oxycodone and acetaminophen combination is used to relieve pain severe enough to require opioid treatment and when other pain medicines did not work well enough or cannot be tolerated.
False	ativan	GTC	N	GTC: generalized tonic–clonic seizure. Lorazepam is a short-acting benzodiazepine commonly used to treat panic disorders, severe anxiety, and seizures.
False	Nicardipine	SBP up to 200s	N	Nicardipine is a calcium channel blocker used for the short-term treatment of hypertension and chronic stable angina.
False	steroids	chronic obstructive pulmonary disease flare	N
False	Flovent	COPD	Y	Oral fluticasone is FDA-approved to treat asthma and has an off-label use for chronic obstructive lung disease (COPD) and eosinophilic esophagitis
False	furosemide	fluid	N
False	antiplatelet agents	secondary prevention	U	Major Surgical or Invasive Procedure: Right Internal Jugular Line placement
False	Lovenox	prevent clot formation	N
False	Camphor-Menthol	pruritis	N	Camphor (topical) suggested uses include treating pain, warts, cold sores, hemorrhoids, osteoarthritis, anti-itch, to increase local blood flow, and as a counterirritant
False	radioactive iodine	Thyroid Cancer	N
False	Diltiazem	heart rate control	N	Diltiazem is used to treat hypertension (high blood pressure), angina (chest pain), and certain heart rhythm disorders.
False	Pain medications	Chronic PAIN	N
False	lisinopril	HTN	N	Lisinopril is an ACE inhibitor used to treat hypertension, heart failure, and acute myocardial infarction.
True	Polyethylene Glycol 3350	constipation	N	Polyethylene glycol is a laxative used to treat constipation and used for bowel preparation before colonoscopies and other procedures.
False	epi	asthma	N	Epinephrine is a hormone and neurotransmitter used to treat allergic reactions, to restore cardiac rhythm, and to control mucosal congestion, glaucoma, and asthma.
False	atenolol	Hypertension	N	Atenolol is a synthetic beta-1 selective blocker used in the management of hypertension and chronic angina, and to reduce mortality in known or suspected myocardial infarction in hemodynamically stable patients.
False	meropenum	temperature to 104	N	Meropenem is an antibiotic that is used to treat severe infections of the skin or stomach
False	CAMPHOR -MENTHOL [SARNA ANTI-ITCH]	itch	N	Camphor (topical) suggested uses include treating pain, warts, cold sores, hemorrhoids, osteoarthritis, anti-itch, to increase local blood flow, and as a counterirritant
False	Nafcillin	MSSA infection	N	Nafcillin is a penicillin derivative antibiotic used to treat susceptible staphylococcal infections.
False	Rifampin	Pulmonary tuberculosis	N	Rifampicin is an antibiotic used to treat several types of mycobacterial infections including Mycobacterium avium complex, leprosy, and in combination with other antibacterials to treat latent or active tuberculosis.
False	dopamine	Acute Kidney Injury on chronic kidney disease	N	Dopamine is a medication form of a substance that occurs naturally in the body. It works by improving the pumping strength of the heart and improves blood flow to the kidneys.
False	Combivent	increased respiratory effort	N	Combivent Respimat contains a combination of albuterol and ipratropium. Albuterol and ipratropium are bronchodilators that relax muscles in the airways and increase air flow to the lungs.
False	CPT-11	metastatic disease	N	CPT: A drug used alone or with other drugs to treat colorectal cancer that has spread to other parts of the body
False	desmopressin	hct dropped to 22	N	Desmopressin is used to treat nighttime bed-wetting, central diabetes insipidus, and increased thirst and urination caused by head surgery or head trauma.
False	Vanco	Septic shock	N
False	Percocet	anxiety	N	Percocet is used to relieve moderate to severe pain.
False	baclofen	neuroleptic malignant syn	N	Baclofen is used to treat muscle pain, spasms, and stiffness in people with multiple sclerosis or spinal cord injury or disease.
False	Diltiazem	her HR in reasonable control	N	Diltiazem is used to treat hypertension (high blood pressure), angina (chest pain), and certain heart rhythm disorders.
False	warfarin (Coumadin)	blood thinner	N
