# Supplementary material for: Extractive Clinical Question-Answering With Multianswer and Multifocus Questions: Data Set Development and Evaluation Study
Source: JMIR AI. 2023 Jun 20;2:e41818. doi: 10.2196/41818 (PMC11041481; doi:10.2196/41818)
Supplement: Multimedia Appendix 2 [file ai_v2i1e41818_app2.xlsx]

## Sheet: Sheet1
All	Original	Mask 1	Mask 2	Mask 3	Mask 4	Mask 5	Mask 6
run 1	0.709338	0.716071	0.716767	0.716746	0.716839	0.716812	0.71678
run 2	0.679121	0.685945	0.687615	0.687785	0.687802	0.687797	0.687797
run 3	0.686361	0.694413	0.694742	0.694582	0.694908	0.694893	0.694893
P value of t-test between column i vs i-1		0.0034663	0.153957	0.975883	0.260152	0.136875	0.42265
UnAns	Original	Mask 1	Mask 2	Mask 3	Mask 4	Mask 5	Mask 6
run 1	0.915389	0.915389	0.915389	0.915389	0.915389	0.915389	0.915389
run 2	0.929784	0.929784	0.929784	0.929784	0.929784	0.929784	0.929784
run 3	0.931938	0.931938	0.931938	0.931938	0.931938	0.931938	0.931938
P value of t-test between column i vs i-1		not applicable	not applicable	not applicable	not applicable	not applicable	not applicable
SingleAns	Original	Mask 1	Mask 2	Mask 3	Mask 4	Mask 5	Mask 6
run 1	0.54301	0.544102	0.543241	0.543217	0.543217	0.543217	0.543217
run 2	0.526264	0.524281	0.524281	0.524228	0.524258	0.524258	0.524258
run 3	0.518351	0.509584	0.508973	0.509058	0.509246	0.509207	0.509207
P value of t-test between column i vs i-1		0.384091	0.195046	0.953834	0.337874	0.42265	not applicable
MultiAns	Original	Mask 1	Mask 2	Mask 3	Mask 4	Mask 5	Mask 6
run 1	0.392472	0.417349	0.420393	0.420199	0.420741	0.420584	0.420399
run 2	0.371302	0.393968	0.398241	0.398778	0.3988	0.398776	0.398776
run 3	0.390522	0.428596	0.428735	0.427669	0.428581	0.428519	0.428519
P value of t-test between column i vs i-1		0.0272506	0.179663	0.654871	0.196659	0.175608	0.42265
SingleRxQ	Original	Mask 1	Mask 2	Mask 3	Mask 4	Mask 5	Mask 6
run 1	0.462924	0.477288	0.478738	0.478615	0.478857	0.478787	0.478704
run 2	0.453781	0.466552	0.453781	0.469174	0.469188	0.469177	0.469177
run 3	0.454752	0.471936	0.472572	0.472136	0.472774	0.472728	0.472728
P value of t-test between column i vs i-1		0.00754303	0.520581	0.443839	0.244112	0.134857	0.42265
MultiRxQ	Original	Mask 1	Mask 2	Mask 3	Mask 4	Mask 5	Mask 6
run 1	0.602143	0.59621	0.594073	0.594508	0.594508	0.594508	0.594508
run 2	0.487893	0.477985	0.483351	0.482573	0.482761	0.482761	0.482761
run 3	0.518153	0.49731	0.49282	0.492724	0.492724	0.492724	0.492724
P value of t-test between column i vs i-1		0.111153	0.900536	0.716697	0.42265	not applicable	not applicable
